# Supplementary material for: Sensitization of Guinea Pig Skin to Imported Fire Ant Alkaloids and Establishment of an Inflammatory Model
Source: Int J Environ Res Public Health. 2023 Jan 20;20(3):1904. doi: 10.3390/ijerph20031904 (PMC9914866; doi:10.3390/ijerph20031904)
Supplement: Supplementary file 1 [file ijerph-20-01904-s001.zip]

Archive with 3 entries (3 files):
- Supplemental Information S1.pdf
- Supplemental Information S2.pdf
- Supplementary table S1-Data.xlsx
