# Supplementary material for: Sensitization of Guinea Pig Skin to Imported Fire Ant Alkaloids and Establishment of an Inflammatory Model
Source: Int J Environ Res Public Health. 2023 Jan 20;20(3):1904. doi: 10.3390/ijerph20031904 (PMC9914866; doi:10.3390/ijerph20031904)
Supplement: Supplementary file 1 [file ijerph-20-01904-s001.zip › Supplementary table S1-Data.xlsx]

## Sheet: FIGURE 2
HEAD
RT	LW-1	LW-2	LW-3
27.7	0.359017	0.356122	0.396264
28.25	0.108345	0.10752	0.119961
32.23	0.453567	0.461156	0.408555
35.22	0.0790713	0.075202	0.0752212
RT	YW-1	YW-2	YW-3
27.7	0.318841	0.35814	0.350962
28.25	0.00724638	0.00465116	0.134615
32.23	0.666667	0.632558	0.509615
35.22	0.00724638	0.00465116	0.00480769
RT	LD-1	LD-2	LD-3
27.7	0.306306	0.385915	0.444444
28.25	0.00900901	0.0901408	0.00555556
32.23	0.576577	0.442254	0.544444
35.22	0.108108	0.0816901	0.00555556
THORAX
RT	LW-1	LW-2	LW-3
27.7	0.368187	0.3621	0.39427
28.25	0.111306	0.103798	0.109075
32.23	0.4347	0.45695	0.422339
35.22	0.0858068	0.0771525	0.0743165
RT	YW-1	YW-2	YW-3
27.7	0.33798	0.397895	0.371177
28.25	0.114921	0.114436	0.107713
32.23	0.462321	0.408747	0.444924
35.22	0.0847777	0.0789214	0.0761869
RT	LD-1	LD-2	LD-3
27.7	0.465626	0.442424	0.411423
28.25	0.0916646	0.110935	0.11367
32.23	0.378998	0.383136	0.396255
35.22	0.0637119	0.0635046	0.0786517
ABDOMEN
RT	LW-1	LW-2	LW-3
23.57	0.00462963	0.00488835	0.00522106
27.7	0.380071	0.377403	0.366474
28.25	0.11045	0.115654	0.115863
31.4	0.00870811	0.00533274	0.00566541
31.69	0.394951	0.394956	0.396134
31.92	0.00584215	0.00199978	0.00533215
32.23	0.0899471	0.092212	0.0967563
35.22	0.00540123	0.00755472	0.00855365
RT	YW-1	YW-2	YW-3
23.57	0.0051176	0.00577137	0.00442956
27.7	0.399608	0.407991	0.404386
28.25	0.11324	0.110988	0.111495
31.4	0.00500871	0.00577137	0.00464564
31.69	0.379138	0.377248	0.384831
31.92	0.00522648	0.00443951	0.00605013
32.23	0.0876524	0.0836848	0.0840536
35.22	0.00500871	0.00410655	0.000108038
RT	LD-1	LD-2	LD-3
23.57	0.00497058	0.00541369	0.00561224
27.7	0.464293	0.453524	0.437041
28.25	0.0951511	0.0974464	0.103265
31.4	0.00547778	0.00531154	0.00673469
31.69	0.363867	0.369254	0.367959
31.92	0.00010144	0.000102145	0.000102041
32.23	0.0660377	0.0688458	0.0791837
35.22	0.00010144	0.000102145	0.000102041
TOTAL	The ratio of alkaloids
	HEAD	THORAX	ABDOMEN
LW-1	0.2972	0.7412	0.9072
LW-2	0.1609	0.5029	0.9001
LW-3	0.2034	0.6876	0.9002
YW-1	0.0138	0.2654	0.9184
YW-2	0.0215	0.6082	0.901
YW-3	0.0208	0.5329	0.9256
LD-1	0.0111	0.3971	0.9858
LD-2	0.0355	0.3795	0.979
LD-3	0.018	0.534	0.98
HEAD	The ratio of alkaloids
RT	27.7	28.25	32.23	35.22
LW-1	0.359017	0.108345	0.453567	0.0790713
LW-2	0.356122	0.10752	0.461156	0.075202
LW-3	0.396264	0.119961	0.408555	0.0752212
YW-1	0.318841	0.00724638	0.666667	0.00724638
YW-2	0.35814	0.00465116	0.632558	0.00465116
YW-3	0.350962	0.134615	0.509615	0.00480769
LD-1	0.306306	0.00900901	0.576577	0.108108
LD-2	0.385915	0.0901408	0.442254	0.0816901
LD-3	0.444444	0.00555556	0.544444	0.00555556
THORAX
RT	27.7	28.25	32.23	35.22
LW-1	0.368187	0.111306	0.4347	0.0858068
LW-2	0.3621	0.103798	0.45695	0.0771525
LW-3	0.39427	0.109075	0.422339	0.0743165
YW-1	0.33798	0.114921	0.462321	0.0847777
YW-2	0.397895	0.114436	0.408747	0.0789214
YW-3	0.371177	0.107713	0.444924	0.0761869
LD-1	0.465626	0.0916646	0.378998	0.0637119
LD-2	0.442424	0.110935	0.383136	0.0635046
LD-3	0.411423	0.11367	0.396255	0.0786517
ABDOMEN
RT	23.57	27.7	28.25	31.4	31.69	31.92	32.23	35.22
LW-1	0.00462963	0.380071	0.11045	0.00870811	0.394951	0.00584215	0.0899471	0.00540123
LW-2	0.00488835	0.377403	0.115654	0.00533274	0.394956	0.00199978	0.092212	0.00755472
LW-3	0.00522106	0.366474	0.115863	0.00566541	0.396134	0.00533215	0.0967563	0.00855365
YW-1	0.0051176	0.399608	0.11324	0.00500871	0.379138	0.00522648	0.0876524	0.00500871
YW-2	0.00577137	0.407991	0.110988	0.00577137	0.377248	0.00443951	0.0836848	0.00410655
YW-3	0.00442956	0.404386	0.111495	0.00464564	0.384831	0.00605013	0.0840536	0.000108038
LD-1	0.00497058	0.464293	0.0951511	0.00547778	0.363867	0.00010144	0.0660377	0.00010144
LD-2	0.00541369	0.453524	0.0974464	0.00531154	0.369254	0.000102145	0.0688458	0.000102145
LD-3	0.00561224	0.437041	0.103265	0.00673469	0.367959	0.000102041	0.0791837	0.000102041

## Sheet: FIGURE-3
	Purity of alkaloids
		TEST-1	TEST-2	TEST-3
abdominal dismemberment	LD	98.57	97.89	97.99
abdominal dismemberment	YW	97.84	98.1	92.56
venom gland dissection	LD	98.52	97.77	98.93
venom gland dissection	YW	98.06	98.06	98.95
solvent-soaking of whole ants	LD	88.56	87.47	87.23
solvent-soaking of whole ants	YW	79.48	80.11	79.98

## Sheet: FIGURE-4
	Skin irritation response scores
BI	TEST-1	TEST-2	TEST-3
6 h	2	2	2
24 h	4	4	4
48 h	7	7	7
day 3	8	8	8
day 4	8	8	8
day 5	7	7	7
day 6	7	7	7
day 7	6	6	6
day 8	6	6	6
day 9	5	5	5
day 10	5	5	5
day 11	5	5	5
day 12	4	4	5
AI	TEST-1	TEST-2	TEST-3
6 h	5	5	5
24 h	6	6	6
48 h	7	7	7
day 3	8	8	7
day 4	8	8	8
day 5	7	7	8
day 6	7	7	7
day 7	6	6	6
day 8	6	6	6
day 9	6	6	6
day 10	6	6	6
day 11	6	6	6
day 12	6	5	6
VI	TEST-1	TEST-2	TEST-3
6 h	3	3	3
24 h	1	1	1
48 h	1	1	1
day 3	1	1	1
day 4	1	1	1
day 5	0	0	0
day 6	0	0	0
day 7	0	0	0
day 8	0	0	0
day 9	0	0	0
day 10	0	0	0
day 11	0	0	0
day 12	0	0	0
SI	TEST-1	TEST-2	TEST-3
6 h	0	0	0
24 h	2	2	2
48 h	1	1	1
day 3	1	1	1
day 4	0	0	0
day 5	0	0	0
day 6	0	0	0
day 7	0	0	0
day 8	0	0	0
day 9	0	0	0
day 10	0	0	0
day 11	0	0	0
day 12	0	0	0
